# Supplementary material for: Alzheimer’s Disease-Associated Molecular Abnormalities in White Matter Glia and Related Pathologies Detected in Unfractionated and O4-Selected Serum Exosomes Using a Liquid Biopsy Approach
Source: Biomedicines. 2026 Jan 22;14(1):251. doi: 10.3390/biomedicines14010251 (PMC12838737; doi:10.3390/biomedicines14010251)
Supplement: Supplementary file 1 [file biomedicines-14-00251-s001.zip]

Archive with 1 entries (1 files):
- biomedicines-4081713-supplementary.pdf
